# Supplementary material for: Combining Image Restoration and Traction Force Microscopy to Study Extracellular Matrix-Dependent Keratin Filament Network Plasticity
Source: Front Cell Dev Biol. 2022 May 11;10:901038. doi: 10.3389/fcell.2022.901038 (PMC9131083; doi:10.3389/fcell.2022.901038)
Supplement: Supplementary file 1 [file DataSheet1.ZIP]

Archive with 5 entries (4 files):
- variables/
- saved_model.pb
- meta.json
- variables/variables.index
- variables/variables.data-00000-of-00001
