# Supplementary material for: Combining Image Restoration and Traction Force Microscopy to Study Extracellular Matrix-Dependent Keratin Filament Network Plasticity
Source: Front Cell Dev Biol. 2022 May 11;10:901038. doi: 10.3389/fcell.2022.901038 (PMC9131083; doi:10.3389/fcell.2022.901038)
Supplement: Supplementary file 1 [file DataSheet1.ZIP › meta.json]

{"type": "CARE", "version": "0.6.1", "probabilistic": false, "axes": "ZYXC", "axes_div_by": [4, 4, 4, 1], "tile_overlap": [22, 22, 22, 0]}
